# Supplementary material for: Disease-associated polyalanine expansion mutations impair UBA6-dependent ubiquitination
Source: EMBO J. 2024 Jan 2;43(2):5. doi: 10.1038/s44318-023-00018-9 (PMC10897158; doi:10.1038/s44318-023-00018-9)
Supplement: Supplementary file 2 — Source Data Fig. 1 [file 44318_2023_18_MOESM2_ESM.zip]

Archive with 16 entries (10 files):
- Figure 1/Fig 1B/
- Figure 1/Fig 1B/Blot Fig 1B.pdf
- Figure 1/Fig 1B/Fig 1B.xlsx
- Figure 1/Fig 1C/
- Figure 1/Fig 1C/Fig 1C.xlsx
- Figure 1/Fig 1D/
- Figure 1/Fig 1D/Fig 1D.xlsx
- Figure 1/Fig 1D/Image 1D KO.tif
- Figure 1/Fig 1D/Image 1D WT.tif
- Figure 1/Fig 1E/
- Figure 1/Fig 1E/Blot Fig 1E.pdf
- Figure 1/Fig 1E/Fig 1E.xlsx
- Figure 1/Fig 1F/
- Figure 1/Fig 1F/Blot Fig 1F.pdf
- Figure 1/Fig 1G/
- Figure 1/Fig 1G/Blot Fig 1G.pdf
