# Supplementary material for: Disease-associated polyalanine expansion mutations impair UBA6-dependent ubiquitination
Source: EMBO J. 2024 Jan 2;43(2):5. doi: 10.1038/s44318-023-00018-9 (PMC10897158; doi:10.1038/s44318-023-00018-9)
Supplement: Supplementary file 2 — Source Data Fig. 1 [file 44318_2023_18_MOESM2_ESM.zip › Figure 1/Fig 1B/Fig 1B.xlsx]

## Sheet: גיליון1
siCtrl +USE1 WT	siCtrl +USE1 2A>2R	siUBA6+USE1 WT	siUBA6+USE1 2A>2R
1	0.28	0	0
1	0.38	0.12	0.03
1	0.48	0.07	0
1	0.57	0.09	0.02
