# Supplementary material for: Disease-associated polyalanine expansion mutations impair UBA6-dependent ubiquitination
Source: EMBO J. 2024 Jan 2;43(2):5. doi: 10.1038/s44318-023-00018-9 (PMC10897158; doi:10.1038/s44318-023-00018-9)
Supplement: Supplementary file 2 — Source Data Fig. 1 [file 44318_2023_18_MOESM2_ESM.zip › Figure 1/Fig 1C/Fig 1C.xlsx]

## Sheet: גיליון1
USE1 WT			USE1 ΔPolyAla
0.047915	0.036881	0.045044	0.051794	0.056472	0.058185
0.11332	0.115496	0.117999	0.116583	0.110716	0.124136
0.180172	0.22835	0.201086	0.169978	0.157143	0.176843
0.237819	0.305418	0.258085	0.189589	0.200491	0.242371
0.333805	0.383167	0.323293	0.291217	0.284838	0.309104
