# Supplementary material for: Disease-associated polyalanine expansion mutations impair UBA6-dependent ubiquitination
Source: EMBO J. 2024 Jan 2;43(2):5. doi: 10.1038/s44318-023-00018-9 (PMC10897158; doi:10.1038/s44318-023-00018-9)
Supplement: Supplementary file 2 — Source Data Fig. 1 [file 44318_2023_18_MOESM2_ESM.zip › Figure 1/Fig 1D/Fig 1D.xlsx]

## Sheet: גיליון1
USE1 WT	USE1 D PolyAla KO
0.199277	0.134782
0.121232	0.135557
0.044373	0.122207
0.110071	0.081537
0.101372	0.070049
0.145923	-0.09252
0.016029	-0.00945
0.178085	-0.00462
0.063377	-0.001
0.057334	0.11092
-0.04459	-0.00655
0.106518	-0.03013
0.102945	-0.00167
-0.00597	0.049888
0.073433	0.049157
0.120664	0.018267
0.149806	0.070659
0.05497	0.025414
0.132729	0.067863
0.137557	0.051936
-0.04026	-0.04737
0.072792	0.023184
0.17773	0.006388
0.103049	0.01213
0.201889	0.002236
0.055351	-0.03479
0.132194	0.191125
0.214584	0.044129
0.213083	-0.08767
0.134465	-0.03139
0.041362	-0.04305
0.163943	0.065325
0.02691	0.001176
0.082062	0.202227
0.225761	0.138243
0.089328	-0.01714
0.1731	0.102895
0.092585	0.149802
0.070418	0.119708
0.11839	0.088018
0.127771	0.16502
0.083262	0.148575
0.149247	0.209081
0.169462	0.18259
-0.00141	-0.04109
0.096075	-0.05781
0.183502	0.148372
0.065032	0.04149
0.068555	0.196325
0.062173	0.070426
0.104416	0.097212
0.105657	0.020176
0.08163	-0.07321
0.027509	-0.00932
0.15204	0.046028
0.041042	0.165766
0.070745	0.179279
0.014114	0.139375
0.046279	-0.05079
0.094972	0.066837
0.043248	0.02462
0.061133	0.087627
0.111009	0.131705
0.17443	0.064643
0.140356	0.039074
-0.08226	0.159226
0.092641	-0.04375
0.214691	-0.06486
0.060105	-0.09027
0.209225	-0.09449
0.092348	0.101397
0.094288	0.085061
0.097229	0.130241
0.147464	0.09252
0.124346	-0.05639
0.060854	0.067675
0.067005	0.076203
0.066583	0.011927
0.113022	0.057108
-0.00146	0.016091
0.085543	0.04707
0.093242	0.058938
0.118107	0.07477
0.165654	0.025296
0.040225	-0.04241
0.083538	-0.00685
0.16041	0.050902
0.147737	-0.0558
0.068376	0.013977
0.166806	0.012332
0.079084	0.104402
0.153206	0.054683
0.035473	0.059616
0.048416	0.011458
0.101436	-0.01933
0.133717	0.050636
0.113697	0.016884
	0.06813
	0.090724
	0.091773
	0.030982
	0.133148
	0.13711
	0.205235
	0.136727
	0.152554
	0.032906
	0.205651
