# Supplementary material for: Disease-associated polyalanine expansion mutations impair UBA6-dependent ubiquitination
Source: EMBO J. 2024 Jan 2;43(2):5. doi: 10.1038/s44318-023-00018-9 (PMC10897158; doi:10.1038/s44318-023-00018-9)
Supplement: Supplementary file 2 — Source Data Fig. 1 [file 44318_2023_18_MOESM2_ESM.zip › Figure 1/Fig 1E/Fig 1E.xlsx]

## Sheet: גיליון1
	USE1 WT				USE1 ΔpolyAla KO
0	1	1	1	1	1	1	1	1
4	0.909891	0.912138	0.708143	0.681118	0.907974	0.892868	0.928175	0.915661
8	0.763373	0.948297	0.653936	0.681766	0.901769	1.0135	0.821897	0.885019
12	0.514122	0.745175	0.81817	0.576674	0.991535	0.928257	0.849453	0.919819
14	0.488588	0.782258	0.601491	0.419388	0.94863	0.767162	0.905428	0.920331
