# Supplementary material for: Disease-associated polyalanine expansion mutations impair UBA6-dependent ubiquitination
Source: EMBO J. 2024 Jan 2;43(2):5. doi: 10.1038/s44318-023-00018-9 (PMC10897158; doi:10.1038/s44318-023-00018-9)
Supplement: Supplementary file 3 — Source Data Fig. 2 [file 44318_2023_18_MOESM3_ESM.zip]

Archive with 8 entries (5 files):
- Figure 2/Fig 2B/
- Figure 2/Fig 2B/Blot Fig 2B.pdf
- Figure 2/Fig 2B/Fig 2B.xlsx
- Figure 2/Fig 2C/
- Figure 2/Fig 2C/Blot Fig 2C.pdf
- Figure 2/Fig 2D/
- Figure 2/Fig 2D/Blot Fig 2D.pdf
- Figure 2/Fig 2D/Fig 2D.xlsx
