# Supplementary material for: Disease-associated polyalanine expansion mutations impair UBA6-dependent ubiquitination
Source: EMBO J. 2024 Jan 2;43(2):5. doi: 10.1038/s44318-023-00018-9 (PMC10897158; doi:10.1038/s44318-023-00018-9)
Supplement: Supplementary file 3 — Source Data Fig. 2 [file 44318_2023_18_MOESM3_ESM.zip › Figure 2/Fig 2B/Fig 2B.xlsx]

## Sheet: גיליון1
HA-UBA6 WT+FLAG-USE1 WT	HA-UBA6 WT mut1 (4 Ala)+ FLAG-USE1 WT	HA-UBA6 WT mut2 (4 Asp)+FLAG-USE1 WT
1	0.716273	0.161613
1	0.555	0.402
1	0.247709	0.043766
