# Supplementary material for: Disease-associated polyalanine expansion mutations impair UBA6-dependent ubiquitination
Source: EMBO J. 2024 Jan 2;43(2):5. doi: 10.1038/s44318-023-00018-9 (PMC10897158; doi:10.1038/s44318-023-00018-9)
Supplement: Supplementary file 3 — Source Data Fig. 2 [file 44318_2023_18_MOESM3_ESM.zip › Figure 2/Fig 2D/Fig 2D.xlsx]

## Sheet: גיליון1
Time	UBA6 WT				UBA6 mut 4Ala				UBA6 mut 4Asp
15	0.272716	0.126173	0.113553		0.0456	0.078982	0.084207		0.023923	0.019893	0.009989	0.018253
30	0.451184	0.56805	0.472765		0.194106	0.224877	0.252435		0.015299	0.009109	0.00693	0.009299
45	0.867028	0.863862	0.951102		0.465883	0.473055	0.494295		0.022394	0.034199	0.03272	0.039784
60	1.04926	1.65645	1.27884		0.654107	0.69468	0.828156		0.051331	0.049329	0.057175	0.069794
75	1.15005	1.66913	1.60673		0.820321	0.864043	1.08435		0.077119	0.084779	0.106823	0.080763
