# Supplementary material for: Disease-associated polyalanine expansion mutations impair UBA6-dependent ubiquitination
Source: EMBO J. 2024 Jan 2;43(2):5. doi: 10.1038/s44318-023-00018-9 (PMC10897158; doi:10.1038/s44318-023-00018-9)
Supplement: Supplementary file 4 — Source Data Fig. 3 [file 44318_2023_18_MOESM4_ESM.zip]

Archive with 20 entries (11 files):
- Figure 3/Fig 3A/
- Figure 3/Fig 3A/Blot Fig 3A.pdf
- Figure 3/Fig 3B/
- Figure 3/Fig 3B/Blot Fig 3B.pdf
- Figure 3/Fig 3C/
- Figure 3/Fig 3C/Blot Fig 3C.pdf
- Figure 3/Fig 3D/
- Figure 3/Fig 3D/Blot Fig 3D.pdf
- Figure 3/Fig 3E/
- Figure 3/Fig 3E/Blot Fig 3E.pdf
- Figure 3/Fig 3F/
- Figure 3/Fig 3F/Blot Fig 3F.pdf
- Figure 3/Fig 3F/Fig 3F.xlsx
- Figure 3/Fig 3G/
- Figure 3/Fig 3G/Blot Fig 3G.pdf
- Figure 3/Fig 3G/Fig 3G.xlsx
- Figure 3/Fig 3H/
- Figure 3/Fig 3H/Fig 3H.xlsx
- Figure 3/Fig 3I/
- Figure 3/Fig 3I/Blot Fig 3I.pdf
