# Supplementary material for: Disease-associated polyalanine expansion mutations impair UBA6-dependent ubiquitination
Source: EMBO J. 2024 Jan 2;43(2):5. doi: 10.1038/s44318-023-00018-9 (PMC10897158; doi:10.1038/s44318-023-00018-9)
Supplement: Supplementary file 4 — Source Data Fig. 3 [file 44318_2023_18_MOESM4_ESM.zip › Figure 3/Fig 3F/Fig 3F.xlsx]

## Sheet: גיליון1
Control	TIG-PHOX2B +13Ala
1	0.217646
1	0.217646
1	0.166524
