# Supplementary material for: Disease-associated polyalanine expansion mutations impair UBA6-dependent ubiquitination
Source: EMBO J. 2024 Jan 2;43(2):5. doi: 10.1038/s44318-023-00018-9 (PMC10897158; doi:10.1038/s44318-023-00018-9)
Supplement: Supplementary file 4 — Source Data Fig. 3 [file 44318_2023_18_MOESM4_ESM.zip › Figure 3/Fig 3G/Fig 3G.xlsx]

## Sheet: גיליון1
CHX treatment time	Ctrl			PHOX2B mut(+13Ala)
0	1	1	1	1	1	1
4	0.880439	0.788913	0.833182	0.901943	0.792441	1.06098
8	0.729433	0.618155	0.736024	1.0037	0.740548	1.10356
12	0.710515	0.60512	0.571738	0.853796	0.792602	0.952407
14	0.567123	0.520777	0.571912	0.899445	0.823714	0.780925
