# Supplementary material for: Disease-associated polyalanine expansion mutations impair UBA6-dependent ubiquitination
Source: EMBO J. 2024 Jan 2;43(2):5. doi: 10.1038/s44318-023-00018-9 (PMC10897158; doi:10.1038/s44318-023-00018-9)
Supplement: Supplementary file 4 — Source Data Fig. 3 [file 44318_2023_18_MOESM4_ESM.zip › Figure 3/Fig 3H/Fig 3H.xlsx]

## Sheet: גיליון1
Empty vector	HA-PHOX2B mut +13Ala
1.71746	1.45002
0.68753	0.962685
1.65332	2.08874
1.37821	1.90641
1.45633	1.25346
