# Supplementary material for: Disease-associated polyalanine expansion mutations impair UBA6-dependent ubiquitination
Source: EMBO J. 2024 Jan 2;43(2):5. doi: 10.1038/s44318-023-00018-9 (PMC10897158; doi:10.1038/s44318-023-00018-9)
Supplement: Supplementary file 5 — Source Data Fig. 4 [file 44318_2023_18_MOESM5_ESM.zip]

Archive with 24 entries (17 files):
- Figure 4/Fig 4A/
- Figure 4/Fig 4A/Fig 4A.xlsx
- Figure 4/Fig 4A/Image 4A MAP2.tif
- Figure 4/Fig 4A/Image 4A Merged.tif
- Figure 4/Fig 4A/Image 4A UBA6 Nuclei.tif
- Figure 4/Fig 4B/
- Figure 4/Fig 4B/Fig 4B.xlsx
- Figure 4/Fig 4B/Image 4B GFP + 13 Ala MAP2.tif
- Figure 4/Fig 4B/Image 4B GFP +13 Ala Nuclei TAU.tif
- Figure 4/Fig 4B/Image 4B GFP WT MAP2.tif
- Figure 4/Fig 4B/Image 4B GFP WT Nuclei TAU.tif
- Figure 4/Fig 4C/
- Figure 4/Fig 4C/Blot Fig 4C.pdf
- Figure 4/Fig 4D/
- Figure 4/Fig 4D/Fig 4D.xlsx
- Figure 4/Fig 4D/Image 4D PHOX2B + 13 Ala UBA6.tif
- Figure 4/Fig 4D/Image 4D PHOX2B + 7 Ala UBA6.tif
- Figure 4/Fig 4D/Image 4D WT PHOX2B UBA6.tif
- Figure 4/Fig 4E/
- Figure 4/Fig 4E/Fig 4E.xlsx
- Figure 4/Fig 4F/
- Figure 4/Fig 4F/Blot Fig 4F.pdf
- Figure 4/Fig 4G/
- Figure 4/Fig 4G/Blot Fig 4G.pdf
