# Supplementary material for: Disease-associated polyalanine expansion mutations impair UBA6-dependent ubiquitination
Source: EMBO J. 2024 Jan 2;43(2):5. doi: 10.1038/s44318-023-00018-9 (PMC10897158; doi:10.1038/s44318-023-00018-9)
Supplement: Supplementary file 5 — Source Data Fig. 4 [file 44318_2023_18_MOESM5_ESM.zip › Figure 4/Fig 4A/Fig 4A.xlsx]

## Sheet: גיליון1
Nucleus	Cell body	Nurites
0.07	0.78	0.348
0.11	0.76	0.223
0.13	0.75	0.207
0.12	0.64	0.323
0.07	0.58	0.28
0.06	0.74	0.191
0.13	0.63	0.117
0.06	0.79	0.37
0.12	0.74	0.247
0.19	0.79	0.332
0.11	0.71	0.319
0.17	0.74	0.385
0.13	0.76	0.384
	0.65	0.289
		0.438
		0.461
		0.38
		0.512
		0.586
		0.479
		0.354
		0.294
		0.365
