# Supplementary material for: Disease-associated polyalanine expansion mutations impair UBA6-dependent ubiquitination
Source: EMBO J. 2024 Jan 2;43(2):5. doi: 10.1038/s44318-023-00018-9 (PMC10897158; doi:10.1038/s44318-023-00018-9)
Supplement: Supplementary file 5 — Source Data Fig. 4 [file 44318_2023_18_MOESM5_ESM.zip › Figure 4/Fig 4B/Fig 4B.xlsx]

## Sheet: גיליון1
PHOX2B & TAU localization							PHOX2B & MAP2 localization
PHOX2B WT	PHOX2B mutant (+13Ala)						PHOX2B WT	PHOX2B mut (+13Ala)
0.007	0.202						0.048	0.197
0.061	0.157						0.027	0.343
0.045	0.117						0.039	0.221
0.129	0.01						0.132	0.332
0.033	0.239						0.134	0.194
0.052	0.383						0.3	0.33
0.029	0.136						0.182	0.319
0.05	0.168						0.186	0.307
0.017	0.145						0.129	0.326
0.042	0.087
0.098	0.172
0.041	0.307
0.096	0.169
0.008	0.236
0.104	0.049
