# Supplementary material for: Disease-associated polyalanine expansion mutations impair UBA6-dependent ubiquitination
Source: EMBO J. 2024 Jan 2;43(2):5. doi: 10.1038/s44318-023-00018-9 (PMC10897158; doi:10.1038/s44318-023-00018-9)
Supplement: Supplementary file 5 — Source Data Fig. 4 [file 44318_2023_18_MOESM5_ESM.zip › Figure 4/Fig 4D/Fig 4D.xlsx]

## Sheet: גיליון1
PHOX2B WT	PHOX2B MUT (+7Ala)	PHOX2B MUT (+13Ala)
0.108	0.103	0.221
0.067	0.039	0.39
0.094	0.111	0.36
0.136	0.053	0.36
0.156	0.1	0.35
0.062	0.133	0.39
0.098	0.124	0.33
0.063	0.225	0.39
0.109	0.086	0.37
0.082	0.318	0.28
0.083	0.246	0.26
0.067	0.244	0.214
0.151	0.236	0.326
0.142	0.15
0.137	0.238
	0.258
	0.134
