# Supplementary material for: Disease-associated polyalanine expansion mutations impair UBA6-dependent ubiquitination
Source: EMBO J. 2024 Jan 2;43(2):5. doi: 10.1038/s44318-023-00018-9 (PMC10897158; doi:10.1038/s44318-023-00018-9)
Supplement: Supplementary file 5 — Source Data Fig. 4 [file 44318_2023_18_MOESM5_ESM.zip › Figure 4/Fig 4E/Fig 4E.xlsx]

## Sheet: גיליון1
Aggregated	non-aggregated
433	11057.2
380.64	4369.89
14.659	15044.2
300.399	13465.5
235.373	9771.87
306.096	7511.93
134.846	12984.4
379.181	16879.3
378.07	6290.39
706.883	3859.83
127.482	8277.1
119.562	15095
251.769
