# Supplementary material for: Disease-associated polyalanine expansion mutations impair UBA6-dependent ubiquitination
Source: EMBO J. 2024 Jan 2;43(2):5. doi: 10.1038/s44318-023-00018-9 (PMC10897158; doi:10.1038/s44318-023-00018-9)
Supplement: Supplementary file 6 — Source Data Fig. 5 [file 44318_2023_18_MOESM6_ESM.zip]

Archive with 37 entries (30 files):
- Figure 5/Fig 5A/
- Figure 5/Fig 5A/Image 4A 102iCCHS ATOH1 TUB3 Nuclei.tif
- Figure 5/Fig 5A/Image 4A 102iCCHS PHOX2B TUB3 Nuclei.tif
- Figure 5/Fig 5A/Image 4A 102iCCHS PRPH TUB3 Nuclei.tif
- Figure 5/Fig 5A/Image 4A 102iCCHS TH TUB3 Nuclei.tif
- Figure 5/Fig 5A/Image 4A 103iCTR ATOH1 TUB3 Nuclei.tif
- Figure 5/Fig 5A/Image 4A 103iCTR PHOX2B TUB3 Nuclei.tif
- Figure 5/Fig 5A/Image 4A 103iCTR PRPH TUB3 Nuclei.tif
- Figure 5/Fig 5A/Image 4A 103iCTR TH TUB3 Nuclei.tif
- Figure 5/Fig 5A/Image 4A 104iCCHS ATOH1 TUB3 Nuclei.tif
- Figure 5/Fig 5A/Image 4A 104iCCHS PHOX2B TUB3 Nuclei.tif
- Figure 5/Fig 5A/Image 4A 104iCCHS PRPH TUB3 Nuclei.tif
- Figure 5/Fig 5A/Image 4A 104iCCHS TH TUB3 Nuclei.tif
- Figure 5/Fig 5A/Image 4A 105iCTR ATOH1 TUB3 Nuclei.tif
- Figure 5/Fig 5A/Image 4A 105iCTR PHOX2B TUB3 Nuclei.tif
- Figure 5/Fig 5A/Image 4A 105iCTR PRPH TUB3 Nuclei.tif
- Figure 5/Fig 5A/Image 4A 105iCTR TH TUB3 Nuclei.tif
- Figure 5/Fig 5B/
- Figure 5/Fig 5B/Fig 5B.xlsx
- Figure 5/Fig 5C/
- Figure 5/Fig 5C/Fig 5C.xlsx
- Figure 5/Fig 5C/Image 5C 102iCCHS 20.25.tif
- Figure 5/Fig 5C/Image 5C 105iCTR 20.20.tif
- Figure 5/Fig 5D/
- Figure 5/Fig 5D/Blot Fig 5D.pdf
- Figure 5/Fig 5D/Fig 5D.xlsx
- Figure 5/Fig 5E/
- Figure 5/Fig 5E/Fig 5E.xlsx
- Figure 5/Fig 5F/
- Figure 5/Fig 5F/Fig 5F.xlsx
- Figure 5/Fig 5F/Image Fig 5F CCHS neurons UBA6 cDNA.tif
- Figure 5/Fig 5F/Image Fig 5F CCHS neurons.tif
- Figure 5/Fig 5F/Thumbs.db
- Figure 5/Fig 5G/
- Figure 5/Fig 5G/Fig 5G.xlsx
- Figure 5/Fig 5G/Image Fig 5G CCHS neurons UBA6 cDNA.tif
- Figure 5/Fig 5G/Image Fig 5G CCHS neurons.tif
