# Supplementary material for: Disease-associated polyalanine expansion mutations impair UBA6-dependent ubiquitination
Source: EMBO J. 2024 Jan 2;43(2):5. doi: 10.1038/s44318-023-00018-9 (PMC10897158; doi:10.1038/s44318-023-00018-9)
Supplement: Supplementary file 6 — Source Data Fig. 5 [file 44318_2023_18_MOESM6_ESM.zip › Figure 5/Fig 5B/Fig 5B.xlsx]

## Sheet: גיליון1
103iCTR 20/20	102iCCHS 20/25	105iCTR 20/20	104iCCHS 20/27
0.21	0.16	0.18	0.23
0.18	0.27	0.26	0.27
0.21	0.2	0.1	0.26
0.16	0.23	0.14	0.26
0.2	0.24	0.15	0.22
0.23	0.19	0.27	0.2
0.21	0.28	0.26	0.25
0.08	0.26	0.17	0.21
0.21	0.31	0.26	0.31
0.22	0.16	0.23	0.27
0.19	0.15	0.23	0.31
0.19	0.23	0.25	0.25
0.21	0.24	0.24	0.28
0.2	0.23	0.25	0.28
0.1	0.23	0.27	0.25
0.25	0.22	0.27	0.24
0.14	0.25	0.21	0.33
0.23	0.24	0.26	0.23
0.14	0.26	0.1	0.24
0.11	0.22	0.16	0.23
0.12	0.19	0.17	0.21
0.1	0.27	0.21	0.24
0.15	0.18	0.18	0.26
0.11	0.24	0.21	0.29
	0.26	0.18	0.41
	0.31	0.17	0.21
	0.26	0.1	0.19
	0.32
	0.2
	0.3
	0.29
	0.19
	0.26
	0.28
	0.21
	0.29
	0.28
	0.21
