# Supplementary material for: Disease-associated polyalanine expansion mutations impair UBA6-dependent ubiquitination
Source: EMBO J. 2024 Jan 2;43(2):5. doi: 10.1038/s44318-023-00018-9 (PMC10897158; doi:10.1038/s44318-023-00018-9)
Supplement: Supplementary file 6 — Source Data Fig. 5 [file 44318_2023_18_MOESM6_ESM.zip › Figure 5/Fig 5C/Fig 5C.xlsx]

## Sheet: גיליון1
105iCTR 20/20	102iCCHS 20/25
0.267626	0.132014
0.260886
0.330398	0.13057
0.276282	-0.08645
0.27567	-0.03036
0.398588	-0.13393
0.227456	-0.08072
0.277576
0.237425	-0.13213
0.295375	-0.04599
0.166281	-0.0062
0.289061
0.271624	-0.04719
0.295364	-0.08796
0.265617	-0.07141
0.09307	-0.07708
0.237079	-0.19039
0.172807	-0.08044
0.203456	-0.12269
0.220382	-0.00888
0.245886	-0.07607
0.203911	-0.10847
0.351417	-0.04705
0.353596	-0.02459
0.299847	-0.06875
0.311225
0.202151	-0.07033
0.258414	-0.0345
0.21907	-0.11022
0.248192	-0.06478
0.381459	-0.06346
	-0.1181
	0.009032
	-0.04255
0.258589	0.010239
	-0.10083
	-0.00684
	0.020427
0.286429	0.006623
0.273534	-0.08402
0.201297
0.268372	-0.00461
0.253216	0.004356
0.23709	-0.04144
0.213172
0.247129	-0.03236
0.363443	-0.03589
0.339644	-0.03615
0.210608	-0.02896
0.33937	0.011809
0.384745	-0.0353
0.257841	-0.01471
0.309153	0.035164
0.333478
0.32061	-0.02827
0.239746	0.000592
0.2711	-0.04645
	0.004958
-0.01169	0.008711
0.006782	-0.03048
-0.03284	0.137318
	0.030614
	-0.03233
	0.010491
0.14557	0.03538
0.048889	0.05449
-0.02157	0.083255
0.254067	0.089636
0.198453	0.139003
0.242913
0.29809	0.090935
0.181777	0.114067
0.401016	0.134313
0.352936	0.061698
0.363064	0.075298
0.43453	0.05366
	-0.15814
	0.113693
	0.043616
	0.163471
0.338561	0.129698
	0.11762
	0.087937
	0.181705
	0.108406
	0.183636
	0.172073
	0.126708
	0.070046
	0.156294
	0.009974
	-0.01884
	-0.04719
	-0.01355
	0.022565
	-0.00282
	0.087431
	-0.02616
	0.214026
	-0.02926
	0.007039
	0.08062
	0.034985
	0.054953
	-0.00288
	0.056046
	0.034856
	0.126453
	0.10568
	0.016127
	-0.0497
	0.0172
	0.039626
	0.069335
	-0.02713
	0.113899
	-0.02185
	-0.03372
	0.145234
	0.159594
	0.19537
	0.193279
	0.17878
	0.19166
	0.189667
	0.05212
	0.009288
	0.04728
	0.027389
	0.03398
	0.079701
	0.136165
	0.066415
	0.11355
	0.044361
	0.095461
	0.096438
	0.077267
	0.068918
	0.063104
	-0.01009
	0.125328
	0.098879
	0.076582
	0.132661
	0.037542
	0.084957
	-0.0034
	0.010621
	0.028502
	0.054556
	-0.01734
	-0.02886
	-0.01767
	-0.04045
	0.017602
	-0.06935
	0.010874
	-0.02933
	0.007782
	-0.09607
