# Supplementary material for: Disease-associated polyalanine expansion mutations impair UBA6-dependent ubiquitination
Source: EMBO J. 2024 Jan 2;43(2):5. doi: 10.1038/s44318-023-00018-9 (PMC10897158; doi:10.1038/s44318-023-00018-9)
Supplement: Supplementary file 6 — Source Data Fig. 5 [file 44318_2023_18_MOESM6_ESM.zip › Figure 5/Fig 5D/Fig 5D.xlsx]

## Sheet: גיליון1
CTR neurons	CCHS neurons
1	1.2
1	1.4
1	1.49
	1.22
	1.09
	1.45
