# Supplementary material for: Disease-associated polyalanine expansion mutations impair UBA6-dependent ubiquitination
Source: EMBO J. 2024 Jan 2;43(2):5. doi: 10.1038/s44318-023-00018-9 (PMC10897158; doi:10.1038/s44318-023-00018-9)
Supplement: Supplementary file 6 — Source Data Fig. 5 [file 44318_2023_18_MOESM6_ESM.zip › Figure 5/Fig 5E/Fig 5E.xlsx]

## Sheet: גיליון1
CTR neurons	CCHSneurons
0.972333	0.815333
0.813	1.166
0.910333	0.592667
	1.339
	0.907667
