# Supplementary material for: Disease-associated polyalanine expansion mutations impair UBA6-dependent ubiquitination
Source: EMBO J. 2024 Jan 2;43(2):5. doi: 10.1038/s44318-023-00018-9 (PMC10897158; doi:10.1038/s44318-023-00018-9)
Supplement: Supplementary file 6 — Source Data Fig. 5 [file 44318_2023_18_MOESM6_ESM.zip › Figure 5/Fig 5F/Fig 5F.xlsx]

## Sheet: גיליון1
CCHS	CCHS + UBA6 cDNA
2.7272	0.6856
2.8111	4.7239
5.4807	3.1966
5.1123	6.1131
2.7672	6.5352
5.4408	3.6335
4.1344	3.8069
3.8159	3.6351
2.428	4.5274
2.9249	3.2188
3.1224	0.5739
3.2442	0.4742
3.2244	0.3731
3.8558	0.9463
2.038	0.7759
4.0238	0.221
0.4797	0.6891
4.2163	0.7581
2.2207	0.4224
5.5742	0.3092
2.3414	1.3643
1.278	0.548
0.9663	0.4788
2.4611	0.7214
3.5806	0.484
4.6585	0.5446
0.2369	0.3141
2.0616	0.5037
0.131	0.8482
3.8752	0.4934
0.6548
0.1942
0.8297
1.4468
0.5059
