# Supplementary material for: Disease-associated polyalanine expansion mutations impair UBA6-dependent ubiquitination
Source: EMBO J. 2024 Jan 2;43(2):5. doi: 10.1038/s44318-023-00018-9 (PMC10897158; doi:10.1038/s44318-023-00018-9)
Supplement: Supplementary file 6 — Source Data Fig. 5 [file 44318_2023_18_MOESM6_ESM.zip › Figure 5/Fig 5G/Fig 5G.xlsx]

## Sheet: גיליון1
CCHS	CCHS + UBA6 cDNA
0	0
9.09091	4.7619
0	4.54545
7.40741	0
13.3333	0
0	0
21.4286	0
30	0
26.6667	0
28.5714	3.125
27.7778	0
17.6471	0
5.88235	2.22222
6.25	12.5
33.3333	0
3.75	0
22.7273	0
7.89474	0
9.375	3.84615
27.7778	0
31.5789	0
25	0
6.89655	0
8.82353	20
0	0
1.53846	0
7.31707	13.0435
3.0303	9.09091
1.28205	7.40741
4.34783	15.625
22.7273	3.44828
35	0
1.5625	1.42857
6.25	2.22222
1.1236	5.37634
21.4286	7.6087
5.88235	6.25
3.44828	5.95238
8.33333	10.3448
	7.8125
