# Supplementary material for: Disease-associated polyalanine expansion mutations impair UBA6-dependent ubiquitination
Source: EMBO J. 2024 Jan 2;43(2):5. doi: 10.1038/s44318-023-00018-9 (PMC10897158; doi:10.1038/s44318-023-00018-9)
Supplement: Supplementary file 7 — EV and Appendix Figure Source Data [file 44318_2023_18_MOESM7_ESM.zip]

Archive with 2 entries (2 files):
- FIGEV1D_FLAG_SE.Tif
- Figure_S3A_actin.Tif
